# Supplementary material for: Insulin Resistance as a Dynamic Correlate of Fibrosis Status in Chronic Hepatitis B: A Visit-Level Longitudinal Risk Stratification Framework
Source: Life (Basel). 2026 Jun 2;16(6):939. doi: 10.3390/life16060939 (PMC13301149; doi:10.3390/life16060939)
Supplement: Supplementary file 1 [file life-16-00939-s001.zip]

Archive with 1 entries (1 files):
- life-4249828-supplementary.pdf
